# Supplementary material for: Identification of risk genes for Alzheimer’s disease by gene embedding
Source: Cell Genom. 2022 Jul 26;2(9):100162. doi: 10.1016/j.xgen.2022.100162 (PMC9581494; doi:10.1016/j.xgen.2022.100162)
Supplement: Table S1. STRING network gene lists, related to Figure 1 [file mmc2.xlsx]

## Sheet: Supplementary Table 1
Table S1: Candidate genes identified by GeneEMBED on various cohort-VIS combinations (column label) using the STRING network. Related to Figure 1.
Discovery - EA	Extension - EA	Discovery - PPh2	Extension - PPh2	Control vs Control - EA	Control vs Control - PPh2
APOE	APOE	RHOBTB3	APOE	PIK3CG	PIK3CG
NQO1	BLM	MYC	BRD2	ATM	CD86
CSF1R	FOXM1	NQO1	TP53	TLR4	MYO5A
MAPT	FLT3	CSF1R	GAK	NRG1	KDR
MYC	MAPK6	LRRC6	MAPK6	BRCA1	NRG1
PAICS	CSF1R	PAICS	BLM	WDHD1	CAD
RHBDF2	PIK3C2B	PRIM1	EPHA2	TTC28	TNS1
EHBP1L1	PDLIM4	TP53	BMP2K	EPHA1	RIPK3
CTSB	TLR2	MAPK6	FOXM1	FOS	TTC28
LRRC6	DCLRE1C	LRRC71	FLT3	FRZB	KNG1
TNNT1	PARP1	ANLN	CSF1R	TLR2	TRAP1
MAPK6	CES1	ERBB2	RET	RAD51C	HERC1
WDHD1	MYO9B	DLG1	TLR2	HERC1	OPRM1
ANLN	GNAS	GNB3	RIPK3	OR10T2	PDGFRA
BMP4	SP3	SCARB1	EPRS	TRAP1	FRZB
PASK	BRCA1	SENP6	DNAJC10	TYK2	IDH1
TRIB3	KIF23	ACTR1B	PNPLA7	SUCLG2	DNAH8
PEG3	BMP2K	MAPT	PARP1	LGALS3	WDHD1
GMPR2	EPHA2	ANKRD44	MAP3K1	CTSB	NDC80
DLG1	POMC	KAT2B	PIK3C2B	RAD51D	EPHA1
HSPBAP1	EPRS	UMPS	CD48	DNAH8	ADCY2
EPHX2	NCOA1	SYNJ1	HSPA4L	EPRS	FGFR4
SLC6A15	GMPS	ZKSCAN3	FGFR4	IFIT2	CHD1
TOPBP1	UTRN	ROR1	TCF3	BCL2A1	RAD51C
ACTR1B	OAS3	ABCC4	UMPS	PEG3	TLR4
GNB3	SERPINA1	RHBDF2	HIVEP2	ACTR1B	ANK3
RHOBTB3	TCF3	CCNH	MX1	GART	MAP3K1
RIPK4	TTC28	FRZB	BDNF	CHD1	TYK2
CCNH	HTT	ZNF35	GMPS	PDGFRA	CD44
KAT2B	ABL1	HERC3	HSPA4	RIPK2	TLR2
PLEC	ACTR1B	RRP12	KLC4	RNASE12	FGFR3
MAVS	RIPK4	ANPEP	VWF	RNASE9	UMPS
SP3	TAP1	HSPA4	ACACB	VCAN	LAMC2
POLQ	PLEC	EPHX2	TANC1	NDC80	SERPINE1
PDHX	ZFPM1	ZRANB3	KIF23	SELL	SHANK2
KDR	CASC1	BMP2K	CES1	PTCH1	BYSL
ICAM3	EPHA10	PDHX	FLII	PDIA6	CACNA1A
MCM8	PLAT	THBS1	ABL1	CD86	EPRS
ABCC4	LGALS3	PCK1	MET	REPIN1	TOP2B
VPS13C	HERC6	MYO5B	UBD	PI3	RBL2
ABCC1	REST	HSPBAP1	PLEK	DPYD	ACTR1B
LPL	RPA1	NUF2	PIK3CD	NFKBIE	BPTF
FN1	TYK2	NOTCH3	RHOBTB3	CALML4	NCOR2
IL4R	GLI3	BRD1	PIKFYVE	HERC6	PTCH1
LRIG1	MPP3	APAF1	ROR1	OAS2	HIF1A
FRZB	MC1R	PIK3CG	CLIP1	HIF1A	LGALS3
HERC3	DPYD	ACACB	GLI3	ACE	ACE
IRF7	PLAU	NACAD	ACTR1B	ANK3	FOS
UTRN	UBD	HADH	PLG	HSPA4	JAG1
TLR4	NUP98	PRKAG3	ACLY	KIF23	ANPEP
ARHGEF3	MLH1	ATM	S1PR3	BYSL	CTSC
EREG	CFTR	CCT5	DCLRE1C	SPAST	CSF1R
SCARB1	RAD51D	CLGN	CP	ADCY2	MYBL2
CYP2B6	SST	DDX60L	DPYD	ERBB2	CMPK1
UMPS	CLIP1	DST	EPHA1	MET	ATM
PLEK	ZNF91	SORL1	MPP3	PEPD	PEG3
THBS1	KIF2C	ZNF3	SMG1	TNFRSF25	GAK
MBL2	TRIB3	NOC2L	ZNF91	SMARCA2	PPP1R12A
ADAR	TLR1	TPO	COL2A1	CENPM	DEFB119
LRRC17	MET	CREBBP	SYNJ1	SPTB	BCL2A1
POLD1	LARS	ZNF224	SMARCA2	CAD	IGF2R
ASB6	CYP2C9	WDHD1	NGF	RAD54L	GPCPD1
TGFB1	GIPR	CDH1	CCT5	MSH2	ATP11B
BAZ1A	GNGT2	BCLAF1	PCNT	HDAC7	ADCY6
IRAK2	LTN1	GMPR2	CR1	CXCL16	SUCLG2
MRPS7	TLR6	FBXW8	ICAM1	EPHA10	MET
PI3	EGF	SRRM1	PTPRJ	ITGA2	OR10T2
BRCA1	RANBP2	LGALS3	ITSN2	NKTR	DNAJC10
CXADR	NPS	SERPINF2	RIPK4	OPRM1	PDGFRB
ANKRD44	KNG1	CASP8	VPS13C	PHLPP1	KIF23
ALB	TNS3	CLSPN	PDGFRA	ZNF680	CASP7
STIL	PMPCB	SERPINA1	GOT2	ZFPM1	ADCY7
BMP2K	PLEK	APPL1	ZNF160	KDR	CYP2B6
ABCC11	IRF7	TMF1	HUNK	KLK3	NNT
HSPA4	COX11	BPTF	XRN1	PPARA	TIE1
C8G	2021-03-10	ZNF117	GIPR	BIRC2	CPS1
FBXW8	PGR	ELN	NMU	PIK3C2B	NOS2
EPRS	BRWD1	GHR	MLKL	FANCD2	BLK
SYNJ1	CENPF	BRD2	SON	DDX54	SLC22A1
TBC1D2	CYP4B1	UTRN	POMC	FLT1	ERBB3
DNAH11	MUC5B	GSPT1	FLNC	CACNA1A	ACACB
REST	REPIN1	EREG	CRLF3	MKKS	PHLPP1
POLE	NMU	TRAF3IP2	VDR	PMPCB	PHGDH
DNAH8	DNAJC10	POLQ	PFAS	KNG1	MCM8
PRSS57	ZNF451	CR1	BRD1	TJP1	TNFRSF25
LGALS3	LUM	IL4R	KAT2B	PHGDH	EPHB2
CASP9	S1PR3	PDGFRB	PTPN14	DEFB128	FBXO5
	FANCI	CTNNAL1	NVL	CLSPN	ABCC3
	VDR	NMBR	ASB2	PIK3CA	LCP2
	PCNT	ARFGAP1	CYP2C9	ABCC3	FLT1
	TRPA1	RUNX1	LGALS3	SHANK2	ESR1
	BAG3	SPG7	ACE	TPR	SOS2
	AGXT	DSTYK	BPTF	TBC1D2	MUTYH
	DCAF13	MCM8	TSR1	LAMC2	IRAK4
	FOS	LRRC17	GABBR1	NCOA1	RAD51D
	HPGDS	ABCC1	CAPS2	RPS6KB2	MSH6
	CCT6A	VTN	IRAK3	CDK13	PIK3CD
	RIOK2	FLT3	AKAP13	MYBBP1A	HADH
	CAMKK2	PLEK	CENPF	NCOR2	APP
	CAPS2	INSRR	TFPI	RANBP2	SPTB
	PARP9	KIF9	CASC1	MRPL47	BDNF
	TST	HERC1	REST	FANCC	LRRC8E
	FBXO2	DOCK4	EXOSC3	TTC21A	CR1
	AQP7	ALB	SMTN	GOLGB1	RAD54L
	ANK1	ASPM	MYO5B	HNF4A	CALCA
	CASR	PIK3C2G	ARFGEF1	CACNA1S	MTHFD1
	HIVEP2	MBL2	GNGT2	PLCB3	IFIH1
	CRLF3	DNAJA3	MAPK15	NPHP3	KAT2B
	MAPK3	TLR4	PRKCE	PTPRD	AFP
	ERAP1	JAK2	BYSL	RBL2	RIPK2
	ZNF267	GRK4	ADCY4	NQO1	KITLG
	TSPO	INVS	DMWD	FN1	TJP2
	CLEC7A	FOS	GABPB2	CDKN1A	GATA2
	RIPK3	PPP1R12A	ERBB2	TNS1	CDC25C
	TFPI	OAS3	CARD10	MSH4	VWF
	SUCLG2	EPRS	DEFB108B	ZNF92	BIRC2
	PRELP	NCOR2	MAPK3	INVS	AQP1
	CD48	SETMAR	DEFB119	RAD52	MAP3K5
	CASP7	TPR	LGR4	TIE1	DSC3
	CLSPN	FURIN	ESR2	EGFR	FGFR1
	MLKL	RNASEL	LUM	GPCPD1	UBD
	RET	ABCC3	EBNA1BP2	PGR	HDAC4
	RB1	POLE	DHX58	CPT2	CENPF
	HMMR	GOT2	PKDCC	ATXN3	LRRN1
	NDUFA9	FANK1	FBXO2	SYNJ1	KIF15
	NOS2	GSN	NPS	AXL	CALML4
	LRRK2	LIMK2	KDR	IGF1R	ZAP70
	ANKRD53	MAP3K1	BMP2	PRDM14	TPR
	PLA2G6	POLD1	MSH4	KDM5A	SCARB1
	LRRC40	POLN	GTF3A	PLAUR	MPHOSPH8
	ZNF93	IL16	NCAN	PRKACG	ALDH1B1
	MAPT	TOPBP1	PHLPP1	FAM81B	ATR
	TXNDC16	RUNX3	F5	ALDH1B1	CTSS
	CENPM	GAMT	ANKRD28	SELP	BRCA1
	CTBP2	SKIV2L	ANXA5	MCM8	ANKRD17
	HSPA4	COMP	PFKL
	ALDH18A1	CAT	TERT
	ZNF611	DHX36	HERC6
	EPHB4	IFI16	FANCI
	RNASE12	POLI	TXNDC16
	ESR1	MZF1	TRH
	PTPRZ1	KIT	ATP11B
	MRPL13	DNAH8	ITPA
	NRG1	EFCAB3	ACTN1
	AGRN	HK2	CYP4F2
	IL4R	REST	HTT
	GABPB2	POLA2	TNFRSF10B
		TBL2	NOS2
		PRDM10	KITLG
		SOS2	CD86
		VPS13B	KAT6A
		PCMTD1	AARS
		HDC	ACADS
		VAV1
		MYB
		DNAJC10
		NDUFA10
		ADCY7
