# Supplementary material for: Identification of risk genes for Alzheimer’s disease by gene embedding
Source: Cell Genom. 2022 Jul 26;2(9):100162. doi: 10.1016/j.xgen.2022.100162 (PMC9581494; doi:10.1016/j.xgen.2022.100162)
Supplement: Table S2. MAGMA gene lists, related to Figure 1 [file mmc3.xlsx]

## Sheet: Supplementary Table 2
Table S2: Candidate genes identified by MAGMA in the two AD cohorts. Related to Figure 1.
Discovery Cohort	Extension Cohort
APOE	BRINP2
TOMM40	KIAA1614
CNN2	TPO
TCP1	FLT4
SGSM2	CACNA1H
PGLYRP2	GGT5
CFAP74	NKX3-2
MDH1B
RPA2
SLC36A1
DRC3
PRIM1
S100PBP
CBR3
TNFRSF17
MICA
KANSL1
DHRS4L2
SAA4
TRIAP1
SH3BGRL2
TGFBR1
ADRA1A
CDS1
RARS1
PEMT
ST14
TREM2
APOC4
BPIFA3
SORL1
