# Supplementary material for: Identification of risk genes for Alzheimer’s disease by gene embedding
Source: Cell Genom. 2022 Jul 26;2(9):100162. doi: 10.1016/j.xgen.2022.100162 (PMC9581494; doi:10.1016/j.xgen.2022.100162)
Supplement: Table S3. STRING gene lists hypergeometric overlaps with reference gene sets, related to Figure 1 [file mmc4.xlsx]

## Sheet: Supplementary Table 3
Table S3: One-tailed hypergeometric overlaps between candidate genes identified by GeneEMBED using STRING network on various VIS-cohort combinations (column label) and reference gene sets of known AD associated genes (row label). As a comparison to standard approaches, hypergeometric overlaps of MAGMA candidate genes are also shown in the right most column. Related to Figure 1.
	EA Disc. (n=69)		EA Ext. (n=119)		PPh2 Disc. (n=128)		PPh Ext. (n=120)		MAGMA (n=31)
Gene Set (GS)	ovlp	pval	ovlp	pval	ovlp	pval	ovlp	pval	ovlp	pval
GWAS Meta-analysis 1 (n=25)	1	0.091	1	0.146	1	0.156	1	0.14	3	8.43e-06
GWAS Meta-analysis 2 (n=38)	1	0.142	1	0.214	1	0.227	1	0.216	3	3.3e-06
Comp. Toxico. Database (n=103)	2	0.047	4	0.0033	1	0.347	1	0.34	3	0.000397
ClinVar (n=21)	1	0.081	2	0.0091	0	1	1	0.13	1	0.034
DisGeNet (n=208)	5	0.00134	7	0.00053	6	0.00386	5	0.012	4	0.004373
