# Supplementary material for: Identification of risk genes for Alzheimer’s disease by gene embedding
Source: Cell Genom. 2022 Jul 26;2(9):100162. doi: 10.1016/j.xgen.2022.100162 (PMC9581494; doi:10.1016/j.xgen.2022.100162)
Supplement: Table S4. STRING gene lists nDIFFUSION to reference gene sets, related to Figure 3 [file mmc5.xlsx]

## Sheet: Supplementary Table 4
Table S4: nDiffusion analysis AUC and permutation based z-scores between candidate genes identified by GeneEMBED using STRING network on various VIS-cohort combinations (column label) and reference gene sets of known AD-associated genes (row labels). As Comparison to standard methods, analysis on MAGMA candidate genes are shown in the right most column. Related to Figure 3.
	EA Disc. (n=69)		EA Ext. (n=119)		PPh2 Disc. (n=128)		PPh Ext. (n=120)		MAGMA (n=31)
Gene Set (GS)	AUC	z-score	AUC	z-score	AUC	z-score	AUC	z-score	AUC	z-score
Comp. Toxico. Database (n=103)	0.76	2.03	0.78	2.38	0.8	2.82	0.78	3.01	0.79	6.62
GWAS Meta-analysis 1 (n=25)	0.74	3.71	0.71	3.51	0.71	2.85	0.63	0.29	0.66	1.63
GWAS Meta-analysis 2 (n=38)	0.63	2.54	0.61	1.93	0.63	2.6	0.59	1.87	0.56	1.22
ClinVar (n=21)	0.78	2.3	0.78	3.39	0.84	5.64	0.74	2.33	0.77	3.27
DisGeNet (n=208)	0.69	3.26	0.71	3.95	0.71	3.88	0.69	2.3	0.65	2.16
