# Supplementary material for: Identification of risk genes for Alzheimer’s disease by gene embedding
Source: Cell Genom. 2022 Jul 26;2(9):100162. doi: 10.1016/j.xgen.2022.100162 (PMC9581494; doi:10.1016/j.xgen.2022.100162)
Supplement: Table S5. HINT network gene lists, related to Figure 1 [file mmc6.xlsx]

## Sheet: Supplementary Table 5
Table S5 : Candidate genes identified by GeneEMBED on various cohort-VIS combinations (column label) using the HINT network. Related to Figure 1.
Discovery - EA	Extension - EA	Discovery - PPh2	Extension - PPh2	Control vs Control - EA	Control vs Control - PPh2
APOE	CEACAM8	ANLN	TCTN3	IL22RA2	ESR1
KCNIP1	CEACAM6	CCR8	CXCL12	NOTUM	IL22RA2
ANLN	IL22RA2	TREM2	IL18RAP	CD69	NINL
KCND3	GFRA2	CCL1	GOLGA2	WNT7A	LRRK2
MYC	CPEB1	MYC	LRRK2	NRG1	NRG1
FCRL4	ESR1	MAPK6	NINL	TMEM190	FAM161A
SLC16A7	SLC16A7	NOTUM	CCR6	SLC16A7	SCN4A
FN1	NRTN	KCNIP1	IL18R1	WDYHV1	WDYHV1
CPEB1	LRRK2	PF4	MAPK6	KCNIP1	CHRNA5
NOTUM	GOLGA2	FNIP2	APOE	CPEB1	CD69
MAPT	TCTN3	FLCN	ESR2	KCND3	ADM
NQO1	APOE	GRIN3A	CCL17	CALY	MCM2
MUC15	PANK3	CCHCR1	CCL20	GFRA2	FN1
MAPK6	GDNF	CDH16	IL22RA2	ZACN	DPYS
MCM2	BLM	TP53BP2	FN1	TNFSF18	WNT7A
CXCL12	ABCB4	TRAF3IP2	ARL14EP	KRT40	MRPL47
MAVS	KCNIP1	CCNJL	LARP7	DRD1	FNIP2
SLC6A15	HTT	G6PC	KLC4	NINL	RIPK3
STIL	MAPK6	TP53	DMWD	FN1	NOTUM
CCL24	CHRNA6	BCLAF1	AGRP	MRPL47	PTCH1
CALCOCO2	CCHCR1	FN1	PTPN14	LGALS3	FLCN
TNNT1	LAMTOR5	ERBB2	TP53	BRCA1	TRAP1
VPS53	PIGY	ECSIT	GFRA1	LRRK2	CCDC155
CCL1	HLA-DPA1	CEBPA	USHBP1	PTCH1	SCN1B
PRKRA	TLR10	ADAMTSL4	MPP3	FAM161A	LGALS3
TNKS1BP1	NME5	NDUFA10	NOTUM	IL22	CAD
PAICS	CEP128	TOLLIP	KLRD1	APOBEC1	PTGDR
CCR8	NOTUM	NQO1	GIPR	GABRB2	ARRDC1
TSSC4	ESR2	MCM2	BATF3	GABRA5	BYSL
NDUFA10	NINL	NINL	TSR1	SUCLG2	CHRNA6
WDHD1	NCOA1	MAPT	GIP	WDHD1	GABRB2
CDS1	DYDC2	EEF2K	SLC45A2	ITGA4	RPGRIP1L
ECSIT	GNAS	VPS53	PLSCR1	PF4	CACNA1A
IDI2	LGALS3	ATXN7	GAK	COA6	DPP4
CCR1	BRCA1	TNIP1	CREB3	XCL1	CCR7
TNFSF18	TLR1	SCN1B	RIPK3	CEACAM8	UBASH3B
CXADR	MPP3	NUF2	MTCH2	EYA4	TLN2
CRELD2	CHRNA4	ZNF614	PTPRO	NRTN	ANKRD13C
CEACAM8	LPIN3	RASSF7	OXSR1	A1CF	PCM1
CHRNA5	CEP250	MRPL47	RNF216	CHRNA6	CCL19
BCLAF1	PRMT6	ARFGAP1	BLM	CHRNA5	GOLGA2
GRIN3A	DSP	WDR18	IL18	ATXN1	APP
TREM2	TUSC1	RRP12	HTT	CEP63	TJP2
KCNIP2	GGPS1	CLGN	MAVS	MYBBP1A	EYA4
CCL15	TSC22D1	GIPR	TCF3	CEACAM6	EWSR1
NME5	AGRP	ABI3	LGALS3	TRAP1	CDS1
MRPL28	IL22	LGALS3	DDX19B	BYSL	TREM2
TRIM25	KRT40	PAICS	SLFN5	GABRB3	SEC16A
DYDC2	COMMD10	NFIX	ABL1	ATM	FNIP1
GFRA2	TCF3	RNF43	SLC25A47	FAM20A	CKAP4
CRHR1	KIF13B	ZC3H3	CCHCR1	ZC3H3	WDHD1
CEACAM6	ABL1	SLC45A2	CISD3	NAGS	LSMEM1
PPHLN1	IDI2	MYOG	FOXM1	IFNL3	HIF1A
RASSF7	OXSM	SVIL	TREM2	ARRDC1	DNASE2B
FXYD7	CISD3	FBF1	MRPL38	HTR3C	TLE2
HBQ1	FOXM1	GIP	DSP	PEPD	TMEM190
LGALS3	MRPL38	TNKS1BP1	TREM1	TTC30A	TICAM1
ZFAND4	PMF1	WNT7A	FBF1	TNFRSF18	DBN1
ANKH	GFRA1	PCM1	GDF5	UCN	SUGP1
DLG1	EVC2	VCAM1	KLRC2	UBASH3B	IDH1
LAMTOR5	CAND1	MTMR4	CHRNA6	STX18	LNX1
EHBP1L1	BAG3	MRM1	CAND1	FCRL4	SH3RF3
TFAP2C	CNTRL	KCND2	EPHA2	CGN	ITSN1
CCL14	LARP7	TNFRSF14	FLNC	CHRNB2	KCNIP2
MAGI1	POMT1	ECE2	PRMT6	HIF1A	MRPS18B
EEF2K	CREB3	ILF3	B3GALNT1	STIL	USP20
DISC1	RMND5B	SCN4A	HSPA4L	EVC2	CHRNB4
ADAMTSL4	PARP1	ZKSCAN3	ATXN1	PLEKHA7	ATXN7
BYSL	MYBBP1A	KAT2B	SH3RF3	RIF1	CENPO
RNF43	DDX19B	USHBP1	KCNG4	GDNF	SLC45A2
AGAP1	CTBP2	EPN3	BYSL	PLAUR	NCOR2
ABCC1	CCL20	SERPINA10	XRN1	NFKBIE	TTC30A
RFESD	TSR1	MYO19	EXOSC3	CAD	TKT
CEBPA	TLR6	DLG1	DVL2	GOLGB1	RRP7A
MYO19	ITGA4	RHOBTB3	HGD	CHRNA4	PRRC2B
MTMR4	DCLRE1C	NACAD	PYGB	MRPS18B	PAAF1
DDR1	PTPN14	GTF3C1	KRTAP5-9	TBC1D4	MYL2
TP53BP2	NDUFA9	LLGL2	ZZEF1	FOS	HDAC4
RECQL5	UIMC1	LARP7	KRT31	IQCB1	CNOT1
BTNL8	ATXN1	SRRM1	LZTS2	CREB3	LYNX1
FAM171A2	PTPN3	SIRPB1	CHRNA4	EGFR	DSP
BRCA1	SYNPO	DNAJA3	TAX1BP1	RRP7A	PIK3CG
WNT7A	CALCOCO2	DISC1	ESR1	ATXN7	ERBB3
TNFRSF18	RPA1	S100A2	CCR4	TICAM1	DUSP6
NUBP1	HTR1B	KCNIP2	PARP1	AKNAD1	ZNF529
MRPL47	SEC16A	HIPK4	SERPINA10	FANCD2	DENND4C
CHRNB2	SH3D19	SIPA1L1	ITPA	NIN	KCNMA1
ATXN7		DDX19B	MTUS2		USP21
CENPJ		MTA1	NDUFA9		ATXN1
DDX5		AZU1	RET		DSG1
CTSB		GIGYF1	MYO19		MAL
ATL1		EEF1D	BAG3		CDC25C
TNIP1		DST
CCL16		ACTR1B
SLC39A4		KLRD1
CHRNA6		APPL1
ECH1		LRRC6
TLR10		FBXW8
NINL
