# Supplementary material for: Identification of risk genes for Alzheimer’s disease by gene embedding
Source: Cell Genom. 2022 Jul 26;2(9):100162. doi: 10.1016/j.xgen.2022.100162 (PMC9581494; doi:10.1016/j.xgen.2022.100162)
Supplement: Table S6. HINT gene lists hypergeometric overlaps with reference gene sets, related to Figure 1 [file mmc7.xlsx]

## Sheet: Supplementary Table 6
Table S6: One-tailed hypergeometric overlaps between candidate genes identified by GeneEMBED using HINT network on various VIS-cohort combinations (column label) and reference gene sets of known AD associated genes (row label). Related to Figure 1.
		Disc. -EA (83)		Ext. -EA (67)		Disc. -PPh2 (84)		Ext. -PPh2 (81)
Gene Set (GS)	GS size	ovlp	pval	ovlp	pval	ovlp	pval	ovlp	pval
Comp. Toxico. Database	103	4	0.0014	1	0.33	2	0.091	1	0.38
GWAS Meta-analysis 1	25	2	0.0058	1	0.086	0	1	1	0.11
DisGeNet	208	3	0.108	1	0.61	1	0.69	3	0.103
ClinVar	21	1	0.11	1	0.095	0	1	1	0.11
GWAS Meta-analysis 2	38	2	0.015	1	0.14	0	1	1	0.17
