# Supplementary material for: Identification of risk genes for Alzheimer’s disease by gene embedding
Source: Cell Genom. 2022 Jul 26;2(9):100162. doi: 10.1016/j.xgen.2022.100162 (PMC9581494; doi:10.1016/j.xgen.2022.100162)
Supplement: Table S7. HINT gene lists nDIFFUSION to reference gene sets, related to Figure 3 [file mmc8.xlsx]

## Sheet: Supplementary Table 7
Table S7: nDiffusion analysis AUC and permutation based z-scores between candidate genes identified by GeneEMBED using HINT network on various VIS-cohort combinations (column label) and reference gene sets of known AD-associated genes (row labels). Related to Figure 3.
	Disc. -EA (83)		Ext. -EA (67)		Disc. -PPh2 (84)		Ext. -PPh2 (81)
Gene Set (GS)	AUC	z-score	AUC	z-score	AUC	z-score	AUC	z-score
Comp. Toxico. Database (n=103)	0.77	4.34	0.75	3.33	0.75	3.34	0.74	3.32
GWAS Meta-analysis 1 (n=25)	0.68	1.86	0.59	0.34	0.66	1.91	0.65	1.12
GWAS Meta-analysis 2 (n=38)	0.62	2.37	0.54	0.36	0.63	2.6	0.59	0.96
ClinVar (n=21)	0.76	3.34	0.66	0.71	0.76	2.71	0.67	1.38
DisGeNet (n=208)	0.7	5.77	0.7	5.16	0.68	3.89	0.67	4.91
