# Supplementary material for: Identification of risk genes for Alzheimer’s disease by gene embedding
Source: Cell Genom. 2022 Jul 26;2(9):100162. doi: 10.1016/j.xgen.2022.100162 (PMC9581494; doi:10.1016/j.xgen.2022.100162)
Supplement: Table S8. Brain-specific network gene lists, related to Figure 1 [file mmc9.xlsx]

## Sheet: Supplementary Table 8
Table S8: Candidate genes identified by GeneEMBED on various cohort-VIS combinations (column label) using the Brain specific network. Related to Figure 1.
Discovery - EA	Extension - EA	Discovery - PPh2	Extension - PPh2	Control vs Control - EA	Control vs Control - PPh2
APOE	BLM	MYC	APOE	BRCA1	APP
MYC	RPA1	OBSL1	TCF3	ATM	OBSL1
MAPT	BAG3	TRAF3IP2	LRRK2	FBXO6	LRRK2
MAVS	APOE	ATXN7	USP2	OBSL1	RIPK3
NQO1	HTT	NQO1	BAG3	FN1	LNX1
FN1	TCF3	MAPT	BLM	MYBBP1A	DPAGT1
CIDEB	BRCA1	TP53BP2	MAVS	RPS6KB2	FN1
PRKRA	LRRK2	KAT2B	RPA1	FOS	NCOR2
IL16	PARP1	SVIL	FN1	LGALS3	NRG1
DLG1	EIF2B4	PHLDA3	PARP1	ACIN1	HIF1A
OBSL1	MC5R	CREBBP	TP53	APP	FBXO6
MCM2	TNFSF15	TP53	CREB3	ATXN7	RPS6KB2
ATXN7	TESC	IL16	TNFSF15	HIF1A	MCM2
IRF7	GNAS	CTNNAL1	RIPK3	USP8	ATXN7
BRCA1	TNFRSF6B	DLG1	TNFRSF6B	LRRK2	TRAP1
KAT2B	MYBBP1A	FBXW8	PRKCE	DHRS2	NCBP1
DDX5	STX6	CDH1	HTT	NRG1	MYBBP1A
ANKH	DSP	FN1	LGR4	NCOR2
CALCOCO2	DPP4	RUNX1	TXNDC17	HDAC7
SVIL	SP3	TNFRSF14	HDAC5	FHOD1
FBXW8	IRF7	TCF3	LNX1	CREB3
PHLDA3	SQSTM1	EEF1D	ATXN7	EGFR
TOPBP1		RHOBTB3		APC2
		TRAF2
		CASP8
