# Supplementary material for: Identification of risk genes for Alzheimer’s disease by gene embedding
Source: Cell Genom. 2022 Jul 26;2(9):100162. doi: 10.1016/j.xgen.2022.100162 (PMC9581494; doi:10.1016/j.xgen.2022.100162)
Supplement: Table S9. Brain-specific network gene lists hypergeometric overlaps with reference gene sets, related to Figure 1 [file mmc10.xlsx]

## Sheet: Supplementary Table 9
Table S9: One-tailed hypergeometric overlaps between candidate genes identified by GeneEMBED using Brain Specific network on various VIS-cohort combinations (column label) and reference gene sets of known AD associated genes (row label). Related to Figure 1.
		Disc. -EA (19)		Ext. -EA (19)		Disc. -PPh2 (22)		Ext. -PPh2 (17)
Gene Set (GS)	GS size	ovlp	pval	ovlp	pval	ovlp	pval	ovlp	pval
Comp. Toxico. Database	103	2	0.024	1	0.22	1	0.25	1	0.18
GWAS Meta-analysis 1	25	1	0.051	1	0.051	0	1	1	0.046
DisGeNet	208	2	0.096	1	0.41	1	0.46	1	0.38
ClinVar	21	1	0.068	1	0.068	0	1	1	0.061
GWAS Meta-analysis 2	38	1	0.057	1	0.057	0	1	1	0.051
