# Supplementary material for: Identification of risk genes for Alzheimer’s disease by gene embedding
Source: Cell Genom. 2022 Jul 26;2(9):100162. doi: 10.1016/j.xgen.2022.100162 (PMC9581494; doi:10.1016/j.xgen.2022.100162)
Supplement: Table S10. Brain-specific network gene lists nDIFFUSION to reference gene sets, related to Figure 3 [file mmc11.xlsx]

## Sheet: Supplementary Table 10
Table S10: nDiffusion analysis AUC and permutation based z-scores between candidate genes identified by GeneEMBED using Brain Specific network on various VIS-cohort combinations (column label) and reference gene sets of known AD-associated genes (row labels). Related to Figure 3.
	Disc. -EA (19)		Ext. -EA (19)		Disc. -PPh2 (22)		Ext. -PPh2 (17)
Gene Set (GS)	AUC	z-score	AUC	z-score	AUC	z-score	AUC	z-score
Comp. Toxico. Database (n=103)	0.72	2.11	0.77	4.64	0.75	3.85	0.72	1.36
GWAS Meta-analysis 1 (n=25)	0.71	2.69	0.58	0.2	0.69	2.43	0.54	0.28
GWAS Meta-analysis 2 (n=38)	0.63	2.46	0.58	0.85	0.64	2.89	0.54	0.63
ClinVar (n=21)	0.78	3.91	0.7	1.68	0.82	4.01	0.67	0.62
DisGeNet (n=208)	0.66	2.15	0.69	5.07	0.7	6.07	0.65	1.31
