# Supplementary material for: Identification of risk genes for Alzheimer’s disease by gene embedding
Source: Cell Genom. 2022 Jul 26;2(9):100162. doi: 10.1016/j.xgen.2022.100162 (PMC9581494; doi:10.1016/j.xgen.2022.100162)
Supplement: Table S11. Summary table of all evidence values for union of all genes identified by GeneEMBED across all cohort, network, and VIS combinations, related to Figures 1 and 4 [file mmc12.xlsx]

## Sheet: Supplementary Table 11
Table S11: All candidate genes identified across all twelve network-cohort-VIS combinations are shown in the row labels. Red colored cells indicate the experiments in which they were identified as candidate genes by GeneEMBED. Additionally, cells are colored red if the genes have additional evidence to suggest their relationship to AD (e.g. modifiers of AD in drosophila experiments). The last col…
Gene	STRING-Disc-EA	STRING-Disc-PPh	STRING-Ext-EA	STRING-Ext-PPh	HINT-Disc-EA	HINT-Disc-PPh	HINT-Ext-EA	HINT-Ext-PPh	BRAIN-Disc-EA	BRAIN-Disc-PPh	BRAIN-Ext-EA	BRAIN-Ext-PPh	Is Known AD gene	Dysregulated in AD brains	Neuro. Phen. in Mouse KO	Modifier of AD in fly	Total Score
APOE																	12
MAPK6																	10
TP53																	9
MAPT																	9
TCF3																	8
BLM																	7
HTT																	7
DLG1																	7
ANLN																	7
PARP1																	7
REST																	7
BAG3																	7
ABL1																	6
NQO1																	6
GIPR																	6
MAVS																	6
MYC																	6
FBXW8																	6
RHOBTB3																	6
UTRN																	6
PLEK																	6
ERBB2																	5
BMP2K																	5
TP53BP2																	5
KAT2B																	5
PLEC																	5
IRF7																	5
MPP3																	5
RET																	5
DSP																	5
TFPI																	5
RPA1																	5
IL4R																	5
MYO19																	5
EPHA2																	5
TGFB1																	4
RHBDF2																	4
CHRNA6																	4
FBXO2																	4
IL18																	4
ABCC4																	4
CCT5																	4
TREM2																	4
NINL																	4
DST																	4
CSF1R																	4
TRAF3IP2																	4
VDR																	4
GLI3																	4
IL16																	4
CCHCR1																	4
FOXM1																	4
GOT2																	4
DDX19B																	4
MYO5B																	4
ROR1																	4
SP3																	4
ESR2																	4
ESR1																	4
NME5																	4
LRRK2																	4
HSPA4																	4
BRD1																	4
LGR4																	4
NDUFA9																	4
GNAS																	4
PAICS																	4
CHRNB2																	4
FLT3																	4
TOPBP1																	4
KLRD1																	3
LRRC17																	3
ABI3																	3
LRRC6																	3
CLGN																	3
THBS1																	3
MAPK3																	3
SYNJ1																	3
EHBP1L1																	3
PTPRZ1																	3
RASSF7																	3
CAT																	3
MCM2																	3
CTBP2																	3
CALCOCO2																	3
DISC1																	3
CASP8																	3
BRCA1																	3
RIPK4																	3
CAMKK2																	3
GRIN3A																	3
TANC1																	3
CREBBP																	3
ATXN7																	3
HUNK																	3
HIPK4																	3
PRKCE																	3
FLNC																	3
TCTN3																	3
DCLRE1C																	3
POLD1																	3
CXCL12																	3
LTN1																	3
TLR6																	3
TLR1																	3
CP																	3
PLAT																	3
ATXN1																	3
TNNT1																	3
PTPRO																	3
SERPINA1																	3
NOTCH3																	3
TRPA1																	3
PCNT																	3
NGF																	3
EXOSC3																	3
CHRNA4																	3
ANK1																	3
ABCC1																	3
CCR8																	3
EEF1D																	3
BCLAF1																	3
SVIL																	3
TLR10																	3
CARD10																	3
AGRP																	3
TRIB3																	3
HSPBAP1																	3
NOS2																	3
RUNX1																	3
NCAN																	3
GNB3																	3
TSR1																	3
MLKL																	3
CREB3																	3
BRD2																	3
CEBPA																	3
HK2																	3
GSN																	3
HIVEP2																	3
BMP4																	3
CXADR																	3
CASC1																	3
POMC																	3
PLG																	3
RNF43																	3
EVC2																	3
S1PR3																	3
PRKRA																	3
SLC6A15																	3
AKAP13																	3
FBF1																	3
SORL1																	3
PTPN14																	3
EEF2K																	3
SST																	3
HERC3																	3
GABPB2																	3
ITPA																	3
GRK4																	2
ZZEF1																	2
TXNDC16																	2
POLQ																	2
ANXA5																	2
INSRR																	2
CRHR1																	2
ASPM																	2
KIT																	2
ZKSCAN3																	2
LUM																	2
ECSIT																	2
AQP7																	2
EIF2B4																	2
FANCI																	2
ALB																	2
HPGDS																	2
ANKRD44																	2
PDLIM4																	2
DDX5																	2
TNS3																	2
CCR6																	2
CEP250																	2
SETMAR																	2
ASB2																	2
IL18R1																	2
KAT6A																	2
TNKS1BP1																	2
VPS13C																	2
APAF1																	2
ANKH																	2
SPG7																	2
TNFRSF18																	2
DMWD																	2
SMTN																	2
SRRM1																	2
MLH1																	2
MUC15																	2
IDI2																	2
NDUFA10																	2
PIKFYVE																	2
LRIG1																	2
ADAR																	2
ZNF224																	2
TST																	2
TERT																	2
MBL2																	2
GIP																	2
KCND2																	2
SERPINA10																	2
MUC5B																	2
LAMTOR5																	2
RUNX3																	2
NACAD																	2
SMG1																	2
PRSS57																	2
NPS																	2
LPL																	2
ELN																	2
EPHB4																	2
GMPR2																	2
CD48																	2
CAND1																	2
VAV1																	2
KLC4																	2
NFIX																	2
TNFRSF6B																	2
MTMR4																	2
ZRANB3																	2
USHBP1																	2
IRAK3																	2
GNGT2																	2
GOLGA2																	2
PLAU																	2
CCL1																	2
EPHX2																	2
APPL1																	2
NCOA1																	2
NUF2																	2
EREG																	2
TSPO																	2
RRP12																	2
TRH																	2
CCR1																	2
DNAJA3																	2
EFCAB3																	2
CENPF																	2
DYDC2																	2
VTN																	2
PARP9																	2
GMPS																	2
DDR1																	2
ANKRD28																	2
TAP1																	2
TFAP2C																	2
CAPS2																	2
DPP4																	2
ACADS																	2
DVL2																	2
PTPN3																	2
TNIP1																	2
CLIP1																	2
CISD3																	2
CENPJ																	2
FXYD7																	2
HDC																	2
LIMK2																	2
COL2A1																	2
SIRPB1																	2
STIL																	2
CCNH																	2
CYP2B6																	2
KCNIP2																	2
ARFGAP1																	2
HLA-DPA1																	2
VCAM1																	2
CFTR																	2
CRLF3																	2
SYNPO																	2
RIPK3																	2
LLGL2																	2
MC1R																	2
SLC39A4																	2
ADAMTSL4																	2
CDH1																	2
PLA2G6																	2
PASK																	2
PKDCC																	2
IRAK2																	2
POMT1																	2
NMU																	2
TNFSF15																	2
PHLDA3																	2
CLEC7A																	2
DHX58																	2
GFRA1																	2
AGRN																	2
BAZ1A																	2
RB1																	2
GHR																	2
CCNJL																	2
DNAH11																	2
SERPINF2																	2
VPS53																	2
ZNF91																	2
SLC45A2																	2
RFESD																	2
CASP7																	2
PDHX																	2
XRN1																	2
WNT7A																	2
CASP9																	2
CCL20																	2
GAK																	2
HSPA4L																	2
SQSTM1																	2
CES1																	2
OAS3																	2
PMF1																	2
PRELP																	2
FURIN																	2
POLE																	2
ICAM1																	2
DDX60L																	2
KCNG4																	2
ARFGEF1																	2
CYP2C9																	2
CTNNAL1																	2
MRPL38																	2
TNFRSF14																	2
IFI16																	2
GABBR1																	2
BMP2																	2
TNFRSF10B																	2
EPN3																	2
PCK1																	2
EGF																	2
BYSL																	2
SCN1B																	2
PCM1																	2
MYB																	1
ZNF35																	1
PFKL																	1
ZFAND4																	1
UBD																	1
TAX1BP1																	1
HDAC5																	1
MRM1																	1
FLII																	1
B3GALNT1																	1
DSTYK																	1
PRIM1																	1
ZNF451																	1
UIMC1																	1
TREM1																	1
SH3RF3																	1
SH3D19																	1
SENP6																	1
CYP4B1																	1
AARS																	1
DEFB108B																	1
ZNF117																	1
PRKAG3																	1
ARL14EP																	1
ZNF93																	1
IL22																	1
TMF1																	1
TRAF2																	1
ANKRD53																	1
GAMT																	1
TRIM25																	1
AZU1																	1
LRRC40																	1
HGD																	1
CASR																	1
POLI																	1
ILF3																	1
ACLY																	1
TUSC1																	1
LARS																	1
JAK2																	1
SLC25A47																	1
ICAM3																	1
ABCC11																	1
WDR18																	1
ABCB4																	1
DNAJC10																	1
AGAP1																	1
MRPL28																	1
KIF9																	1
NMBR																	1
CIDEB																	1
ALDH18A1																	1
MRPL13																	1
CEP128																	1
MC5R																	1
CCR4																	1
PF4																	1
RNF216																	1
GSPT1																	1
SIPA1L1																	1
MTA1																	1
STX6																	1
PPHLN1																	1
ZNF611																	1
CCL14																	1
CDH16																	1
CLSPN																	1
GTF3A																	1
PRMT6																	1
DHX36																	1
G6PC																	1
NOC2L																	1
BRWD1																	1
ZNF614																	1
TBL2																	1
RMND5B																	1
IL22RA2																	1
GDF5																	1
ECE2																	1
C8G																	1
NUP98																	1
ZNF3																	1
OXSM																	1
KLRC2																	1
COMMD10																	1
BATF3																	1
CNTRL																	1
RIOK2																	1
MYO9B																	1
PIGY																	1
HERC6																	1
TESC																	1
ASB6																	1
MTUS2																	1
CCL15																	1
F5																	1
ZNF160																	1
PIK3C2B																	1
PYGB																	1
KRT31																	1
COX11																	1
LRRC71																	1
COMP																	1
IL18RAP																	1
DCAF13																	1
TSSC4																	1
DOCK4																	1
FANK1																	1
POLA2																	1
S100A2																	1
GTF3C1																	1
MRPS7																	1
POLN																	1
RECQL5																	1
HTR1B																	1
KIF2C																	1
RNASEL																	1
PIK3C2G																	1
SCARB1																	1
KRTAP5-9																	1
PFAS																	1
TOLLIP																	1
ATL1																	1
MZF1																	1
SON																	1
CRELD2																	1
SLFN5																	1
WDHD1																	1
CCL17																	1
FCRL4																	1
CCL16																	1
SMARCA2																	1
HMMR																	1
ERAP1																	1
PRDM10																	1
ECH1																	1
ITGA4																	1
ACTN1																	1
PTPRJ																	1
ZNF267																	1
EBNA1BP2																	1
PCMTD1																	1
FAM171A2																	1
MSH4																	1
GGPS1																	1
AGXT																	1
PANK3																	1
ZC3H3																	1
SEC16A																	1
HBQ1																	1
CYP4F2																	1
USP2																	1
NUBP1																	1
ADCY4																	1
MX1																	1
TNFSF18																	1
MAGI1																	1
TPO																	1
CTSB																	1
TSC22D1																	1
MTCH2																	1
ACTR1B																	1
OXSR1																	1
INVS																	1
ARHGEF3																	1
MYOG																	1
UMPS																	1
MYBBP1A																	1
DPYD																	1
SCN4A																	1
GIGYF1																	1
TXNDC17																	1
CCT6A																	1
PNPLA7																	1
CDS1																	1
ITSN2																	1
SKIV2L																	1
MAPK15																	1
VPS13B																	1
MARCH10																	1
NVL																	1
