# Supplementary material for: Identification of risk genes for Alzheimer’s disease by gene embedding
Source: Cell Genom. 2022 Jul 26;2(9):100162. doi: 10.1016/j.xgen.2022.100162 (PMC9581494; doi:10.1016/j.xgen.2022.100162)
Supplement: Table S12. Drosophila homologs of high-confidence GeneEMBED candidates, related to Figure 4 [file mmc13.xlsx]

## Sheet: Supplementary Table 12
Table S12: Details regarding the specific alleles used to test GeneEMBED high-confidence candidate genes are given below. Related to Figure 4.
Human GeneID	Drosophila Homolog	DIOPT Score (max 15)	Allele Class	Allele type	Specific alleles
ABL1	Abl	9	LOF (loss of function)	Amorphic (W559term)	Abl[2]/TM6B, Tb[1]
ABL1	Abl	9	OE (Over exrpression)	Myc tagged cDNA inducible	w[*]; P{w[+mC]=UAS-Abl.Myc}attP40
BAG3	stv	9	LOF	Insertion of P-element dysrupting intron 2 and an alternative promoter	P{ry[+t7.2]=PZ}stv[00543] ry[506]/TM3, ry[RK] Sb[1] Ser[1]
BLM	Blm	10	LOF	Imprecise excision of the P{EPgy2EY03745.	w[1118]; Blm[N1]/TM3, Sb[1]
BMP2K	Nak	7	LOF	Transposable element insertion in exon 8	w[1118]; PBac{w[+mC]=WH}Nak[f04720]
CCT5	CCT5	14	LOF	Transposable element insertion in exon 1	P{ry[+t7.2]=PZ}CCT5[06444] cn[1]/CyO; ry[506]
CCT5	CCT6	2	LOF	Transposable element insertion in promoter	w[67c23] P{w[+mC]=lacW}CCT6[G0022]/FM7c
DDX19B	Dbp80	10	RNAi	Inducible RNAi expression under UAS	w[*]; P{w[+mC]=UAS-Dbp80.RNAi}19-1
GIPR	Pdfr	3	LOF	Transposable element insertion in 5'UTR	y[1] Mi{y[+mDint2]=MIC}Pdfr[MI07832] w[*]
GOT2	Got2	13	LOF	Naturally occuring amorphic allele	Got2[nNC]/SM1
HTT	htt	12	LOF	The first three exons of htt have been replaced with a Disc\RFP3xP3.cUa marker	TI{RFP[DsRed.3xP3.cUa]=TI}htt[KO]
IL16	bbg	3	LOF	Transposable element carrying a splicing donnor inserted in intronic region	y[1] w[*]; Mi{y[+mDint2]=MIC}bbg[MI02662]/TM3, Sb[1] Ser[1]
KAT2B	Gcn5	12	LOF	Transposable element insertion in 5'UTR	w[1118]; PBac{w[+mC]=WH}Gcn5[f02830]/TM6B, Tb[1]
KLRD1	rgn	1	LOF	Transposable element insertion in 5'UTR	y[1] w[67c23]; Mi{GFP[E.3xP3]=ET1}rgn[MB01529]
MAPK6	p38c	2	LOF	Transposable element imprecise excision resulting in loss of function	w[*]; p38c[19B1]/TM6
MPP3	metro	11	LOF	Transposable element insertion in 5'UTR	y[1] w[*]; Mi{y[+mDint2]=MIC}metro[MI02273]
MYO19	d	2	OE	UAS inducible overexpression	w[*]; P{w[+mC]=UAS-d.V5}9-F
MYO5B	d	2	OE	UAS inducible overexpression	w[*]; P{w[+mC]=UAS-d.V5}9-F
PLEC	shot	4	OE	UAS inducible overexpression, GFP tagged	w[*]; P{w[+mC]=UAS-shot.L(C)-GFP}3
PLEC	shot	4	LOF	Transposable element carrying a splicing donnor inserted in intronic region	y[1] w[*]; Mi{y[+mDint2]=MIC}shot[MI03583]/SM6a
PLEK	CG32982	1	LOF	Transposable element carrying a splicing donnor inserted in intronic region	y[1] w[*]; Mi{y[+mDint2]=MIC}CG32982[MI00088]
PLEK	CG32982	1	LOF	Transposable element inserted in exon 6	y[1] w[*]; Mi{y[+mDint2]=MIC}CG32982[MI00152]
REST	CG9932	2	LOF	Transposable inserted in intronic region	w[1118]; PBac{w[+mC]=PB}CG9932[c00144]/CyO
RPA1	RpA-70	15	LOF	Transposable element insertion in 5'UTR	w[1118]; P{w[+mC]=EP}RpA-70[G5479]/TM6C, Sb[1]
RPA1	RpA-70	15	LOF	Transposable element insertion in promoter	w[1118]; PBac{w[+mC]=PB}RpA-70[c01306]
SP3	Spps	7	LOF	Transposable inserted in exon	w[1118]; P{w[+mC]=EP}Spps[G8810]/TM6C, Sb[1]
SP3	CG3065	2	OE	Rescue construct exoressing GFP tagged CG3065 under the endogenous promoter	w[1118]; PBac{y[+mDint2] w[+mC]=CG3065-GFP.FPTB}VK00033
SVIL	Svil	6	OE	UAS inducible overexpression, GFP tagged	w[*]; P{w[+mC]=UASp-GFP.Svil}attP2
SVIL	Svil	6	LOF	Transposable element carrying a splicing donnor inserted in intronic region	y[1] w[*]; Mi{y[+mDint2]=MIC}Svil[MI06800]/TM3, Sb[1] Ser[1]
TCF3	da	12	LOF	Transposable element carrying a splicing donnor inserted in intronic region	y[1] w[*]; Mi{y[+mDint2]=MIC}da[MI13697]
TLR10	Tl	3	OE	UAS inducible overexpression, Venus tagged	w[*]; P{w[+mC]=UASp-Tl.Venus}4
TP53	p53	7	LOF	Transposable element carrying a splicing donnor inserted in intronic region	y[1] w[*]; Mi{y[+mDint2]=MIC}p53[MI01307]
TRIB3	trbl	9	LOF	Transposable element insertion in promoter	w[1118]; P{w[+mC]=EP}trbl[EP1119]/TM6B, Tb[1]
TRIB3	trbl	9	OE	UAS inducible overexpression	w[1118]; P{w[+mC]=UASp-trbl.M}3
UTRN	Dys	9	LOF	Transposable element carrying a splicing donnor inserted in intronic region	y[1] w[*]; Mi{y[+mDint2]=MIC}Dys[MI01893]/TM3, Sb[1] Ser[1]
