# Supplementary material for: Identification of risk genes for Alzheimer’s disease by gene embedding
Source: Cell Genom. 2022 Jul 26;2(9):100162. doi: 10.1016/j.xgen.2022.100162 (PMC9581494; doi:10.1016/j.xgen.2022.100162)
Supplement: Table S13. Drug-gene interactions for high-confidence GeneEMBED candidates, related to Figure 4 [file mmc14.xlsx]

## Sheet: Supplementary Table 13
Table S13: Drug-Gene interaction information of high-confidence genes is given below. Row labels are candidate genes who had documented interactions with FDA approved drugs in DGIdb. The specific drugs with which they interact is given in the column titled 'drug'. Interaction type is specified in the 'interaction_types' column. Lastly, the sources from which DGIdb acquired the drug-gene interacti…
gene	drug	interaction_types	sources
S1PR3	SIPONIMOD	agonist	GuideToPharmacology
S1PR3	FINGOLIMOD HYDROCHLORIDE	agonist	ChemblInteractions
VDR	CALCIFEDIOL	agonist	ChemblInteractions|TTD
VDR	ERGOCALCIFEROL	agonist	TdgClinicalTrial|ChemblInteractions|TEND|TTD
VDR	CHOLECALCIFEROL	agonist	DTC|ChemblInteractions|TTD
VDR	PARICALCITOL	agonist	TdgClinicalTrial|ChemblInteractions|TEND|GuideToPharmacology|TTD
VDR	CALCIPOTRIENE	agonist	TdgClinicalTrial|ChemblInteractions
VDR	CALCIFEDIOL	agonist	TTD
VDR	TACALCITOL	agonist	GuideToPharmacology
VDR	DIHYDROTACHYSTEROL	agonist	TdgClinicalTrial|TEND|TTD
ESR2	ESTROGENS, CONJUGATED	agonist	ChemblInteractions
ESR2	ESTROGENS, CONJUGATED SYNTHETIC A	agonist	ChemblInteractions
ESR2	LASOFOXIFENE	agonist	GuideToPharmacology
ESR2	ESTRADIOL	agonist	DTC|TdgClinicalTrial|TEND
ESR2	QUINESTROL	agonist	ChemblInteractions
ESR2	ESTRIOL	agonist	GuideToPharmacology
ESR2	ESTROGENS, ESTERIFIED	agonist	ChemblInteractions
ESR2	SYNTHETIC CONJUGATED ESTROGENS, B	agonist	ChemblInteractions
ESR2	ESTRONE	agonist	GuideToPharmacology
ESR2	DIETHYLSTILBESTROL DIPHOSPHATE	agonist	ChemblInteractions
ESR2	ETHINYL ESTRADIOL	agonist	GuideToPharmacology
ESR2	TAMOXIFEN	agonist|antagonist	DTC|TdgClinicalTrial|TEND|GuideToPharmacology|PharmGKB
VDR	DOXERCALCIFEROL	agonist|suppressor	TdgClinicalTrial|ChemblInteractions|GuideToPharmacology|TTD
ESR2	TRILOSTANE	allosteric modulator	TTD
GRIN3A	ORPHENADRINE CITRATE	antagonist	ChemblInteractions
GRIN3A	ORPHENADRINE	antagonist	TdgClinicalTrial|TEND
GRIN3A	FELBAMATE	antagonist	TdgClinicalTrial|ChemblInteractions|TEND
GRIN3A	ORPHENADRINE HYDROCHLORIDE	antagonist	ChemblInteractions
GRIN3A	AMANTADINE HYDROCHLORIDE	antagonist	ChemblInteractions
GRIN3A	MEMANTINE	antagonist	TdgClinicalTrial|TEND
GRIN3A	KETAMINE	antagonist	TdgClinicalTrial|TEND
GRIN3A	DEXTROMETHORPHAN	antagonist	TdgClinicalTrial|TEND
GRIN3A	ACAMPROSATE CALCIUM	antagonist	ChemblInteractions
ESR2	BAZEDOXIFENE	antagonist	TdgClinicalTrial|GuideToPharmacology
ESR2	FULVESTRANT	antagonist	TALC|DTC|ChemblInteractions|GuideToPharmacology|PharmGKB
VDR	CALCITRIOL	antagonist|agonist	DTC|TdgClinicalTrial|ChemblInteractions|NCI|TEND|PharmGKB|TTD
ESR2	RALOXIFENE	antagonist|agonist	DTC|TdgClinicalTrial|TEND|GuideToPharmacology|PharmGKB
PARP1	NIRAPARIB	antagonist|inhibitor	TALC|MyCancerGenome|TdgClinicalTrial|ClearityFoundationClinicalTrial|ChemblInteractions|GuideToPharmacology
FLT3	SORAFENIB	antagonist|inhibitor	TALC|TdgClinicalTrial|JAX-CKB|TEND|DoCM|COSMIC|CIViC|GuideToPharmacology|PharmGKB|OncoKB
FLT3	MIDOSTAURIN	antagonist|inhibitor	MyCancerGenome|TdgClinicalTrial|JAX-CKB|ChemblInteractions|CGI|DoCM|CIViC|GuideToPharmacology|PharmGKB|TTD|FDA|OncoKB
IL4R	DUPILUMAB	antibody|antagonist	ChemblInteractions|GuideToPharmacology|TTD
PARP1	NIACINAMIDE	binder	TTD
PARP1	TALAZOPARIB TOSYLATE	inhibitor	ChemblInteractions
PARP1	RUCAPARIB CAMSYLATE	inhibitor	ChemblInteractions
PARP1	OLAPARIB	inhibitor	DTC|MyCancerGenome|ClearityFoundationClinicalTrial|ChemblInteractions|CIViC|GuideToPharmacology
PARP1	TALAZOPARIB	inhibitor	ChemblInteractions|GuideToPharmacology
HTT	AMITRIPTYLINE HYDROCHLORIDE	inhibitor	ChemblInteractions
HTT	CLOMIPRAMINE HYDROCHLORIDE	inhibitor	ChemblInteractions
HTT	FLUVOXAMINE MALEATE	inhibitor	ChemblInteractions
HTT	ESCITALOPRAM OXALATE	inhibitor	ChemblInteractions
HTT	AMOXAPINE	inhibitor	ChemblInteractions
HTT	DESVENLAFAXINE	inhibitor	ChemblInteractions
HTT	PAROXETINE HYDROCHLORIDE	inhibitor	ChemblInteractions
HTT	DESVENLAFAXINE SUCCINATE	inhibitor	ChemblInteractions
HTT	DULOXETINE HYDROCHLORIDE	inhibitor	ChemblInteractions
HTT	PROTRIPTYLINE HYDROCHLORIDE	inhibitor	ChemblInteractions
HTT	FLUOXETINE HYDROCHLORIDE	inhibitor	ChemblInteractions
HTT	VORTIOXETINE HYDROBROMIDE	inhibitor	ChemblInteractions
HTT	NORTRIPTYLINE HYDROCHLORIDE	inhibitor	ChemblInteractions
HTT	IMIPRAMINE HYDROCHLORIDE	inhibitor	ChemblInteractions
HTT	VILAZODONE HYDROCHLORIDE	inhibitor	ChemblInteractions
HTT	VENLAFAXINE HYDROCHLORIDE	inhibitor	ChemblInteractions
HTT	MAZINDOL	inhibitor	ChemblInteractions
HTT	TRAZODONE HYDROCHLORIDE	inhibitor	ChemblInteractions
HTT	SERTRALINE HYDROCHLORIDE	inhibitor	ChemblInteractions
HTT	NEFAZODONE HYDROCHLORIDE	inhibitor	ChemblInteractions
HTT	PAROXETINE MESYLATE	inhibitor	ChemblInteractions
HTT	CITALOPRAM HYDROBROMIDE	inhibitor	ChemblInteractions
HTT	LEVOMILNACIPRAN HYDROCHLORIDE	inhibitor	ChemblInteractions
TP53	BORTEZOMIB	inhibitor	TALC|CIViC
BMP2K	BARICITINIB	inhibitor	GuideToPharmacology
ABL1	PONATINIB	inhibitor	DTC|MyCancerGenome|TdgClinicalTrial|CGI|DoCM|CIViC|GuideToPharmacology|PharmGKB|TTD|FDA|OncoKB
ABL1	NILOTINIB HYDROCHLORIDE MONOHYDRATE	inhibitor	ChemblInteractions
ABL1	IMATINIB	inhibitor	DTC|MyCancerGenome|TdgClinicalTrial|JAX-CKB|NCI|CGI|TEND|COSMIC|CIViC|GuideToPharmacology|PharmGKB|FDA|OncoKB
ABL1	IMATINIB MESYLATE	inhibitor	ChemblInteractions
ABL1	NILOTINIB	inhibitor	MyCancerGenome|TdgClinicalTrial|JAX-CKB|CGI|TEND|DoCM|COSMIC|CIViC|GuideToPharmacology|PharmGKB|FDA|OncoKB
ABL1	REGORAFENIB	inhibitor	ChemblInteractions
ABL1	PONATINIB HYDROCHLORIDE	inhibitor	ChemblInteractions
ABL1	BOSUTINIB	inhibitor	MyCancerGenome|TdgClinicalTrial|ChemblInteractions|CGI|DoCM|COSMIC|GuideToPharmacology|PharmGKB|TTD|FDA|OncoKB
NQO1	DICUMAROL	inhibitor	NCI|PharmGKB
FLT3	IDARUBICIN	inhibitor	MyCancerGenomeClinicalTrial
FLT3	CERITINIB	inhibitor	GuideToPharmacology
FLT3	PEXIDARTINIB	inhibitor	MyCancerGenome|JAX-CKB|ChemblInteractions|CIViC|GuideToPharmacology|CancerCommons|TTD
FLT3	SUNITINIB	inhibitor	TALC|MyCancerGenome|TdgClinicalTrial|JAX-CKB|TEND|COSMIC|CIViC|GuideToPharmacology|MyCancerGenomeClinicalTrial|PharmGKB
FLT3	AZACITIDINE	inhibitor	JAX-CKB|MyCancerGenomeClinicalTrial
FLT3	GILTERITINIB	inhibitor	JAX-CKB|ChemblInteractions|CIViC|GuideToPharmacology|PharmGKB|TTD|FDA|OncoKB
FLT3	BORTEZOMIB	inhibitor	MyCancerGenomeClinicalTrial
FLT3	CLOFARABINE	inhibitor	MyCancerGenomeClinicalTrial
FLT3	PONATINIB	inhibitor	DTC|MyCancerGenome|JAX-CKB|CGI|DoCM|CIViC|TTD
FLT3	SUNITINIB MALATE	inhibitor	ChemblInteractions
FLT3	SORAFENIB TOSYLATE	inhibitor	ChemblInteractions
FLT3	NINTEDANIB	inhibitor	TTD
FLT3	CABOZANTINIB	inhibitor	MyCancerGenome|JAX-CKB
EPHX2	ZAFIRLUKAST	inhibitor	GuideToPharmacology
EPHX2	OXAPROZIN	inhibitor	GuideToPharmacology
ABCC1	SULFINPYRAZONE	inhibitor	TdgClinicalTrial|TEND|TTD
POLD1	FLUDARABINE PHOSPHATE	inhibitor	ChemblInteractions
POLD1	CLOFARABINE	inhibitor	ChemblInteractions
POLD1	GEMCITABINE HYDROCHLORIDE	inhibitor	ChemblInteractions
POLD1	CYTARABINE	inhibitor	ChemblInteractions
POLE	GEMCITABINE HYDROCHLORIDE	inhibitor	ChemblInteractions
POLE	CYTARABINE	inhibitor	ChemblInteractions
POLE	FLUDARABINE PHOSPHATE	inhibitor	ChemblInteractions
POLE	CLOFARABINE	inhibitor	ChemblInteractions
EPHA2	VANDETANIB	inhibitor	ChemblInteractions
EPHA2	REGORAFENIB	inhibitor	MyCancerGenomeClinicalTrial
CYP2C9	BENZBROMARONE	inhibitor	DTC|PharmGKB
RET	REGORAFENIB	inhibitor	TALC|MyCancerGenome|JAX-CKB|ChemblInteractions|MyCancerGenomeClinicalTrial|TTD
RET	LENVATINIB	inhibitor	TALC|JAX-CKB|CIViC
RET	ALECTINIB HYDROCHLORIDE	inhibitor	ChemblInteractions
RET	PONATINIB	inhibitor	TALC|JAX-CKB|CIViC|GuideToPharmacology|MyCancerGenomeClinicalTrial|TTD
RET	SORAFENIB	inhibitor	DTC|MyCancerGenome|JAX-CKB|CIViC|GuideToPharmacology|PharmGKB
RET	SORAFENIB TOSYLATE	inhibitor	ChemblInteractions
RET	SUNITINIB MALATE	inhibitor	ChemblInteractions
RET	IMATINIB	inhibitor	TdgClinicalTrial|TEND
RET	SUNITINIB	inhibitor	TALC|MyCancerGenome|TdgClinicalTrial|JAX-CKB|NCI|CGI|TEND|DoCM|CIViC|GuideToPharmacology|PharmGKB
RET	VANDETANIB	inhibitor	TALC|DTC|MyCancerGenome|TdgClinicalTrial|ClearityFoundationClinicalTrial|JAX-CKB|ChemblInteractions|CGI|DoCM|CIViC|GuideToPharmacology|MyCancerGenomeClinicalTrial|PharmGKB|TTD|OncoKB
RET	GILTERITINIB	inhibitor	GuideToPharmacology
NDUFA10	METFORMIN HYDROCHLORIDE	inhibitor	ChemblInteractions
NDUFA9	METFORMIN HYDROCHLORIDE	inhibitor	ChemblInteractions
PARP1	RUCAPARIB	inhibitor|antagonist	TALC|MyCancerGenome|ClearityFoundationClinicalTrial|ChemblInteractions|GuideToPharmacology|PharmGKB
EPHA2	DASATINIB	inhibitor|antagonist	DTC|TdgClinicalTrial|ChemblInteractions|CGI|TEND|DoCM|MyCancerGenomeClinicalTrial
RET	CABOZANTINIB	inhibitor|antagonist	TALC|MyCancerGenome|JAX-CKB|CGI|CIViC|GuideToPharmacology|MyCancerGenomeClinicalTrial|PharmGKB|FDA|OncoKB
ESR2	BAZEDOXIFENE ACETATE	modulator	ChemblInteractions
ESR2	TOREMIFENE CITRATE	modulator	ChemblInteractions
ESR2	RALOXIFENE HYDROCHLORIDE	modulator	ChemblInteractions
ESR2	ESTRAMUSTINE PHOSPHATE SODIUM	modulator	ChemblInteractions
ESR2	OSPEMIFENE	modulator	TdgClinicalTrial|ChemblInteractions
ESR2	CHLOROTRIANISENE	modulator	ChemblInteractions
ABL1	DASATINIB	multitarget|inhibitor	MyCancerGenome|TdgClinicalTrial|JAX-CKB|ChemblInteractions|CGI|TEND|DoCM|COSMIC|CIViC|GuideToPharmacology|PharmGKB|FDA|OncoKB
