# Supplementary material for: Identification of risk genes for Alzheimer’s disease by gene embedding
Source: Cell Genom. 2022 Jul 26;2(9):100162. doi: 10.1016/j.xgen.2022.100162 (PMC9581494; doi:10.1016/j.xgen.2022.100162)
Supplement: Table S14. Hypergeometric overlap between candidate genes identified from STRING, HINT, brain, and unbiased HuRI network with reference gene sets, related to Figure 1 [file mmc15.xlsx]

## Sheet: Supplementary Table 14
Table S14: One-tailed hypergeometric overlaps between candidate genes identified by GeneEMBED and reference sets of known AD genes. Overlaps are compared across GeneEMBED applied to three curated networks (STRING, HINT, Brain) and an unbiased network (HuRI) all using the Discovery-EA dataset. Related to Figure 1.
Gene Set (GS)	STRING		HINT		Brain		HuRI
	Ovlp	Pval	Ovlp	Pval	Ovlp	Pval	Ovlp	Pval
GWAS Meta 1 (n = 25)	1	0.091	2	0.005	1	0.051	0	1
GWAS Meta 2 (n = 38)	1	0.142	2	0.015	1	0.057	0	1
Comp. Tox. Database (n = 103)	2	0.047	4	0.001	2	0.024	1	0.34
ClinVar (n = 21)	1	0.081	1	0.11	1	0.068	0	1
DisGeNet (n = 208)	5	0.00134	3	0.11	2	0.096	1	0.58
