# Supplementary material for: Identification of risk genes for Alzheimer’s disease by gene embedding
Source: Cell Genom. 2022 Jul 26;2(9):100162. doi: 10.1016/j.xgen.2022.100162 (PMC9581494; doi:10.1016/j.xgen.2022.100162)
Supplement: Table S15. nDIFFUSION between candidate genes identified from STRING, HINT, brain, and unbiased HuRI network with reference gene sets, related to Figures 1 and 3 [file mmc16.xlsx]

## Sheet: Supplementary Table 15
	Table S15: nDiffusion AUC and permutation based z-scores between reference sets of known AD-genes and GeneEMBED candidate genes. Comparisons of nDiffusion performance is compared across GeneEMBED applied to three curated networks (STRING, HINT, Brain) and an unbiased network (HuRI) all on the Discovery-EA dataset. Related to Figure 1, 3.
	Gene Set (GS)	STRING		HINT		Brain		HuRI
		AUC	Z-score	AUC	Z-score	AUC	Z-score	AUC	Z-score
	GWAS Meta 1 (n = 25)	0.74	3.71	0.68	1.86	0.71	2.69	0.51	-1.59
	GWAS Meta 2 (n = 38)	0.63	2.54	0.62	2.37	0.63	2.46	0.54	-0.12
	Comp. Tox. Database (n = 103)	0.76	2.03	0.77	4.34	0.72	2.11	0.68	0.48
	ClinVar (n = 21)	0.78	2.3	0.76	3.34	0.78	3.91	0.66	0.76
	DisGeNet (n = 208)	0.69	3.26	0.7	5.77	0.66	2.15	0.61	-0.41
