# Supplementary material for: Identification of risk genes for Alzheimer’s disease by gene embedding
Source: Cell Genom. 2022 Jul 26;2(9):100162. doi: 10.1016/j.xgen.2022.100162 (PMC9581494; doi:10.1016/j.xgen.2022.100162)
Supplement: Table S16. Number of brain regions with significant enrichment and p values in gene lists from STRING, HINT, brain, and HuRI networks, related to Figures 1 and 2 [file mmc17.xlsx]

## Sheet: Supplementary Table 16
Table S16: Number of brain regions enriched and the corresponding permutation testing p-value of enrichment is given for GeneEMBED candidiates identified on three curated networks (STRING, HINT, Brain) and an unbiased network (HuRI). Related to Figure 1, 2
	STRING	HINT	Brain	HuRI
Num. of Regions Enriched	2	1	0	1
p-value	0.012	0.048	1	0.06
