# Supplementary material for: Identification of risk genes for Alzheimer’s disease by gene embedding
Source: Cell Genom. 2022 Jul 26;2(9):100162. doi: 10.1016/j.xgen.2022.100162 (PMC9581494; doi:10.1016/j.xgen.2022.100162)
Supplement: Table S17. Hypergeometric overlap between full embedding distances and two alternative edge weighting schemes with reference gene sets, related to Figure 1 [file mmc18.xlsx]

## Sheet: Supplementary Table 17
Table S17: One-tailed hypergeometric overlaps between GeneEMBED candidate genes and reference sets of known AD genes. Comparisons are between the original GeneEMBED implementation, modified implementation which uses full-dimensional embeddings, and modified implementations of max(PS) or thresholded PS for edge weight determination. Related to Figure 1.
Gene Set (GS)	Original Experiment (n=69)		Full Embedding distance (n = 82)		Max PS (n = 73)		PS Threshold (PS < 0.7) (n=72)
	Ovlp	Pval	Ovlp	Pval	Ovlp	Pval	Ovlp	Pval
GWAS Meta 1 (n = 25)	1	0.091	2	0.006	1	0.101	1	0.1
GWAS Meta 2 (n = 38)	1	0.142	2	0.017	1	0.16	1	0.158
Comp. Tox. Database (n = 103)	2	0.047	2	0.073	2	0.057	2	0.057
ClinVar (n = 21)	1	0.081	1	0.1	1	0.088	1	0.087
DisGeNet (n = 208)	5	0.00134	7	7.4e-05	5	0.00197	5	0.00185
