# Supplementary material for: Identification of risk genes for Alzheimer’s disease by gene embedding
Source: Cell Genom. 2022 Jul 26;2(9):100162. doi: 10.1016/j.xgen.2022.100162 (PMC9581494; doi:10.1016/j.xgen.2022.100162)
Supplement: Table S18. nDIFFUSION between full embedding distances and two alternative edge weighting schemes with reference gene sets, related to Figures 1 and 3 [file mmc19.xlsx]

## Sheet: Supplementary Table 18
Table S18: nDiffusion AUC and permutation testing based z-scores between GeneEMBED candidates and reference gene sets are shown below. Comparisons are made between the original implementation of GeneEMBED, modified implementation wherein full-dimensional embeddings are used, and modified edge weighting schemes using Max(PS) or a thresholded PS. Related to Figure 1 and 3.
Gene Set (GS)	Original Experiment (n=69)		Full Embedding distance (n = 82)		Max PS (n = 73)		PS Threshold (PS < 0.7) (n=72)
	AUC	Z-score	AUC	Z-score	AUC	Z-score	AUC	Z-score
GWAS Meta 1 (n = 25)	0.74	3.71	0.73	2.82	0.73	2.81	0.75	3.47
GWAS Meta 2 (n = 38)	0.63	2.54	0.64	2.05	0.63	1.8	0.65	2.73
Comp. Tox. Database (n = 103)	0.76	2.03	0.78	2.74	0.75	1.27	0.76	1.64
ClinVar (n = 21)	0.78	2.3	0.78	1.96	0.76	2.75	0.77	3.53
DisGeNet (n = 208)	0.69	3.26	0.67	0.97	0.72	1.51	0.7	2.27
