# Supplementary material for: Identification of risk genes for Alzheimer’s disease by gene embedding
Source: Cell Genom. 2022 Jul 26;2(9):100162. doi: 10.1016/j.xgen.2022.100162 (PMC9581494; doi:10.1016/j.xgen.2022.100162)
Supplement: Table S19. Number of brain regions with significant enrichment and p values in gene lists from full embedding distances and two alternative edge weight schemes, related to Figures 1 and 2 [file mmc20.xlsx]

## Sheet: Supplementary Table 19
Table S19: Number of brain regions enriched and the corresponding permutation testing based p-value of enrichment is given for GeneEMBED candidiates identified using the original framework, modified framework of full-dimensional embeddings, modified edge weighting schemes of max(PS) and a PS threshold. Related to Figure 1, 2.
	Original Experiment (n = 69)	Full Embedding Distances (n = 84)	Max PS (n = 73)	PS Threshold (PS < 0.7) (n = 72)
Num. of Regions Enriched	2	0	1	2
p-value	0.012	1	0.076	0.0014
