# Supplementary material for: Identification of risk genes for Alzheimer’s disease by gene embedding
Source: Cell Genom. 2022 Jul 26;2(9):100162. doi: 10.1016/j.xgen.2022.100162 (PMC9581494; doi:10.1016/j.xgen.2022.100162)
Supplement: Table S20. Hypergeometric overlap between reference gene sets and overlap genes from case versus control experiment compared with random shuffling for EA, related to Figure 1 [file mmc21.xlsx]

## Sheet: Supplementary Table 20
Table S20: One tailed hypergeometric overlap between reference gene sets (column label) and candidate genes identified by GeneEMBED-VIS-EA (row label) using either the observed case vs control experiment or randomly shuffled patient labels. Related to Figure 1
EA Analyses	CTD	GWAS Meta 1	GWAS Meta 2	DGN	ClinVar
observed	0.00399134	0.022989	0.0356475	0.0154725	0.019344
random 1	0.116209	1	1	0.221469	1
random 2	0.128265	1	1	0.242841	1
random 3	1	1	1	1	1
random 4	0.151891	1	1	0.283848	1
random 5	0.128265	1	1	0.242841	1
random 6	0.134232	0.0342924	0.0530039	0.253307	0.0288819
random 7	1	1	1	1	1
random 8	1	1	1	1	1
random 9	0.015581	1	1	0.0566885	1
random 10	0.186145	1	1	0.341251	1
random 11	0.0166614	0.0470568	0.0724671	0.060349	0.0396741
random 12	1	1	1	0.033525	1
random 13	1	1	1	0.263628	1
random 14	1	1	1	1	1
random 15	1	1	1	1	1
random 16	0.151891	0.0390982	0.0603488	0.283848	0.0329425
random 17	1	1	1	0.0396727	1
random 18	1	1	1	1	1
random 19	1	1	1	0.210559	1
random 20	1	1	1	1	1
random 21	1	1	1	1	1
random 22	1	1	1	1	1
random 23	0.128265	1	1	1	0.0275248
random 24	0.180533	1	1	0.332012	1
random 25	0.180533	1	1	0.332012	1
