# Supplementary material for: Identification of risk genes for Alzheimer’s disease by gene embedding
Source: Cell Genom. 2022 Jul 26;2(9):100162. doi: 10.1016/j.xgen.2022.100162 (PMC9581494; doi:10.1016/j.xgen.2022.100162)
Supplement: Table S21. Hypergeometric overlap between reference gene sets and overlap genes from case versus control experiment compared with random shuffling for PPh2, related to Figure 1 [file mmc22.xlsx]

## Sheet: Supplementary Table 21
Table S21: One-tailed hypergeometric overlap between reference gene sets (column label) and candidate genes identified by GeneEMBED-VIS-PPh2 (row label) using either the observed case vs control experiment or randomly shuffled patient labels. Related to Figure 1
PPh2 Analyses	CTD	GWAS Meta 1	GWAS Meta 2	DGN	ClinVar
observed	1	1	1	1	1
random 1	1	1	1	0.368211	1
random 2	1	1	1	0.332012	1
random 3	1	1	1	1	1
random 4	1	1	1	1	1
random 5	1	1	1	0.303515	1
random 6	0.174882	1	1	0.0566885	1
random 7	1	1	1	1	1
random 8	1	1	1	1	1
random 9	1	1	1	0.0396727	1
random 10	1	1	1	1	1
random 11	1	1	1	1	1
random 12	0.174882	1	1	1	0.0383314
random 13	1	1	1	1	1
random 14	1	1	1	1	1
random 15	0.157697	1	1	1	1
random 16	0.151891	1	1	0.283848	1
random 17	0.00977804	1	1	0.263628	0.0302372
random 18	1	1	1	1	1
random 19	1	1	1	0.303515	1
random 20	1	1	1	0.263628	1
random 21	1	1	1	1	1
random 22	0.163465	1	1	0.303515	0.0356405
random 23	1	1	1	1	1
random 24	1	1	1	0.242841	1
random 25	0.0125311	1	1	0.293749	1
